# Supplementary material for: Can We Reliably Detect Respiratory Diseases through Precision Farming? A Systematic Review
Source: Animals (Basel). 2023 Apr 6;13(7):1273. doi: 10.3390/ani13071273 (PMC10093556; doi:10.3390/ani13071273)
Supplement: Supplementary file 1 [file animals-13-01273-s001.zip]

Archive with 2 entries (2 files):
- animals-2142184-supplementary 2.pdf
- animals-2142184-supplementary.pdf
